# Supplementary material for: The impact of the HIRA histone chaperone upon global nucleosome architecture
Source: Cell Cycle. 2015 Jan 20;14(1):123–34. doi: 10.4161/15384101.2014.967123 (PMC4614360; doi:10.4161/15384101.2014.967123)
Supplement: 967123_Supplementary_Materials.zip [file kccy-14-01-967123-s001.zip]

Archive with 1 entries (1 files):
- 967123_Supplementary Materials/967123_Supplementary Information.pdf
